# Supplementary material for: Mutations in PIK3C2A cause syndromic short stature, skeletal abnormalities, and cataracts associated with ciliary dysfunction
Source: PLoS Genet. 2019 Apr 29;15(4):e1008088. doi: 10.1371/journal.pgen.1008088 (PMC6508738; doi:10.1371/journal.pgen.1008088)
Supplement: S2 Table — (XLSX) [file pgen.1008088.s006.xlsx]

## Sheet: Sheet1
Table S2. Hematological evaluation of patients in Family I.
Trait	I-II-1	I-II-2
FVIII	normal	normal
APCR	FV Leiden	normal
Factor V Leiden mutation	Heterozygote	normal
Prothrombin G20210A	normal	Heterozygote
MTHFR C677T	Heterozygote	normal
Platelet aggregation with ADP and collagen	normal	normal
Platelet aggregation with low ADP and collagen	normal	low mild
Platelet aggregation in low ristocetin to test for VWD type 2B or Platelet type VWD	normal	normal
TEG	normal	normal
