# Supplementary material for: Mutations in PIK3C2A cause syndromic short stature, skeletal abnormalities, and cataracts associated with ciliary dysfunction
Source: PLoS Genet. 2019 Apr 29;15(4):e1008088. doi: 10.1371/journal.pgen.1008088 (PMC6508738; doi:10.1371/journal.pgen.1008088)
Supplement: S3 Table — (XLSX) [file pgen.1008088.s007.xlsx]

## Sheet: Sheet1
Table S3. Homozygous candidate variants identified by whole exome sequencing.
Gene	SNP ID	MAF	Type	Effect	Transcript	cDNA	Protein	SIFT	SIFT Score	Polyphen2 HVAR	Polyphen2 Score
Family I
ATF4	rs144769713	8.1e-06	SNV	Missense	NM_001675	c.512C>T	p.(Ser171Phe)	Damaging	0	Benign	0.188
CYP17A1	rs104894138	3.6e-05	SNV	Missense	NM_000102	c.286C>T	p.(Arg96Trp)	Damaging	0	Prob Dam	1
DNAH14	.	.	SNV	Missense	NM_001373	c.5135T>A	p.(Leu1712His)	Damaging	0	Prob Dam	0.998
PIK3C2A	.	.	SNV	Nonsense	NM_002645	c.585T>G	p.Tyr195*	.	.	.	.
PLEKHA7	.	.	SNV	Missense	NM_175058	c.2899C>T	p.(Arg967Trp)	Damaging	0	Prob Dam	1
Family II
KIAA1549L	rs761694178	4.1e-06	SNV	Missense	NM_012194	c.2132C>A	p.(Pro717Leu)	Damaging	0.02	Poss Dam	0.837
METAP1	.	.	SNV	Missense	NM_015143	c.408A>G	p.(Ile136Met)	Damaging	0	Prob Dam	0.985
PEX2	rs35689779	0.00074	SNV	Missense	NM_000318	c.209A>G	p.(Tyr70Cys)	Damaging	0.04	Prob Dam	0.989
PIK3C2A	.	.	DEL	Deletion	NM_002645	c.(0+1_1-1)_(4007+1_4008-1)del	p.0	.	.	.	.
Family III
PTH2R	.	4.1e-06	SNV	Missense	NM_005048	c.773G>A	p.(Gly258Asp)	Damaging	0	Prob Dam	1
DPRX	rs201435914	0.00034	SNV	Nonsense	NM_001012728	c.466C>T	p.(Arg156*)	.	.	.	.
PIK3C2A	.	.	SNV	Splice site	NM_002645	c.1640+1G>T	p.Asn483_Arg547delinsLys	.	.	.	.
ZSCAN18	.	.	SNV	Missense	NM_023926	c.965C>T	p.(Thr322Ile)	Damaging	0.02	Benign	0.083
SNV, single nucleotide variant. DEL, deletion. Prob Dam, probably damaging. Poss Dam, possibly damaging. MAF, minor allele frequency (from gnomAD v2.0.2)
