# Supplementary material for: Mutations in PIK3C2A cause syndromic short stature, skeletal abnormalities, and cataracts associated with ciliary dysfunction
Source: PLoS Genet. 2019 Apr 29;15(4):e1008088. doi: 10.1371/journal.pgen.1008088 (PMC6508738; doi:10.1371/journal.pgen.1008088)
Supplement: S6 Table — (XLSX) [file pgen.1008088.s010.xlsx]

## Sheet: Data_Fig3
Raw Data underlying Figure 3
Quantification of PI(3,4)P2 in Figure 3A
	Experiment 1				Experiment 2					Experiment 3					Experiment 4
Cell	+/+	-/- (I-II-2)		Cell	+/+	-/- (II-II-2)			Cell	+/+	-/- (II-II-3)			Cell	+/+	-/- (I-II-1)
1	33.126	28.6		1	36.701	24.86			1	25.922	20.521			1	24.801	12.745
2	28.694	30.47		2	29.781	22.375			2	21.896	20.622			2	28.078	14.38
3	32	25.668		3	37.67	23.905			3	29.033	20.06			3	28.2	14.843
4	31.235	26.68		4	33.903	24.414			4	28.25	15.984			4	28.785	13.295
5	26.399	28.736		5	36.221	25.089			5	27.316	21.194			5	26.744	14.319
6	27.9	26.398		6	36.991	19.659			6	27.489	18.758			6	29.105	13.306
7	28.278	24.287		7	37.219	18.711			7	25.697	19.659			7	29.644	12.648
8	29.001	26.015		8	28.356	18.257			8	28.112	18.923			8	24.991	13.639
9	31.087	29.44		9	27.66	24.222			9	26.931	18.983			9	26.069	15.118
10	30.599	28.151		10	38.006	24.564			10	26.005	19.94			10	26.092	14.68
Average	29.8319	27.4453		Average	34.2508	22.6056			Average	26.6651	19.4644			Average	27.2509	13.8973
Ratio	1	0.92		Ratio	1	0.660002			Ratio	1	0.729958			Ratio	1	0.509976
Quantification of PI(3)P in Figure 3B
		Experiment 1						Experiment 2						Experiment 3
Cell	+/+	+/- (I-I-1)	-/- (I-II-1)	-/- (I-II-2)		Cell	+/+	+/- (I-I-2)	-/- (II-II-2)	-/- (II-II-3)		Cell	+/+	+/- (I-I-1)	-/- (I-II-1)	-/- (II-II-2)
1	14.632	16.164	4.697	9.757		1	12.994	14.837	13.274	5.778		1	18.469	11.503	7.037	12.427
2	18.668	19.974	3.679	9.582		2	10.58	15.85	7.651	4.61		2	17.709	16.384	6.804	10.258
3	18.036	17.115	3.474	9.761		3	14	12.709	8.318	7.35		3	18.002	13.349	5.76	14.443
4	17.566	12.723	3.613	11.387		4	14.602	9.089	15.115	5.978		4	15.755	16.235	8.079	10.401
5	11.891	16.808	4.293	11.001		5	15.992	12.18	11.621	6.441		5	19.09	13.48	6.484	11.99
6	15.709	15.656	3.406	8.925		6	10.022	8.019	10.785	4.734		6	22.241	13.164	6.491	14.581
7	15.996	19.298	2.734	7.253		7	10.448	12.703	8.781	5.11		7	15.67	13.141	8.009	11.49
8	20.422	18.795	4.148	9.109		8	12.564	9.204	8.542	7.846		8	18.287	13.93	5.511	11.7
9	14.501	14.181	3.365	9.035		9	18.22	9.664	8.671	6.717		9	15.006	14.273	5.679	11.719
10	16.003	15.9783	3.434	10.715		10	9.218	8.719	10.428	4.806		10	15.311	12.927	6.644	10.227
11	14.933	15.516	3.048	9.215		11	12.544	13.913	12.126	6.72		11	16.01	10.95	5.64	12.703
12	14.812	17.123	3.335	8.845		12	11.109	8.954	14.156	4.24		12	18.902	11.43	6.872	11.879
13	13.254	16.587	4.04	9.456		13	14.609	10.913	10.411	8.382		13	18.033	11.687	6.5833	9.946
14	15.502	15.848	3.565	8.084		14	17.055	11.304	9.221	4.857		14	19.553	11.177	6.375	9.748
15	15.107	21.851	3.68	12.457		15	10.292	10.93	12.12	5.77		15	22.444	13.798	5.402	12.2802
Average	15.8021	16.9078	3.63407	9.6388		Average	12.9499	11.2659	10.748	5.95593		Average	18.0321	13.1619	6.49135	11.7195
Ratio	1	1.06997	0.229973	0.609968		Ratio	1	0.869956	0.829966	0.45992		Ratio	1	0.729912	0.359988	0.649922

## Sheet: Data_Fig4A
Raw Data underlying Figure 4A
Cilia Length (nm)
+/+	-/- (#1)	-/- (#2)
2645	3190	5225
6103	3161	3365
3192	2658	3615
2328	2190	4979
3897	2566	2772
3356	2847	4020
3897	3719	5667
2603	4061	5034
4159	3343	3881
3214	5121	4470
3732	4774	2769
3519	5083	4268
5558	5608	3783
5089	2539	3748
4457	2643	3858
4977	3682	5402
3486	3178	3747
5769	4926	5053
4746	4102	2708
4329	3750	2598
2819	3396	3252
4130	2986	3327
3003	2328	3660
4586	2915	3881
3986	2064	3958
3418	2843	2454
4746	2810	4523
3493	2971	3465
6088	4140	2883
4021	3557	3200
3598	3399	3881
3579	3325	4596
4291	3635	5085
5207	4948	3040
6103	4545	3003
4280	2754	5373
4102	3635	5140
3825	3426	3200
6115	4562	3178
3923	4258	2759
3489	2754	2252
2454	2450	2900
4896	2754	4641
3190	4266	3200
6734	2630	4580
6734	4558	4575
3322	3374	3261
4020	2883	4551
3612	5831	5419
4843	3057	5066
3223	5614	4326
3683	4854	2682
2968	3486	4339
5104	2843	5910
3830	4758	3325
3691	3287	5515
3997	4345	3017
5150	3118	4356
4336	3873	5013
2251	3223	1879
3805	4232	3327
3864	3353	3239
3846	4088	4845
5397	3758	3064
4209	3566	4383
3471	6116	2839
6021	4580	2377
4202	2971	4918
3783	4391	2693
4845	5340	2769
4256	3560	3519
3580	4127	3438
5317	3223	6285
3831	3675	2566
6230	3958	3638
2554	4776	4160
4285	4285	4180
5096	3881	2311
3881	3560	5317
5210	3105	3921
7939	5524	3362
4069	5221	3882
4920	4666	4673
4421	4208	2999
2872	4122	4041
4079	3105	3705
4970	4551	3521
2719	3517	3518
4862	3881	2941
3161	4599	4714
3081	3510	4217
3486	4563	4452
3758	4742	4330
2517	4041	4159
4919	4692	3567
3878	5405	4741
4300	6053	4028
4040	4258	3169
4005	4785	4614
3489	2517	4219
4640	4118	4477
4190	3880	4285
3705	3318	5837
5405	4357	4706
2674	4425	3894
3598	3646	2744
2810	3508	4440
3486	3976	3758
3634	3239	5794
2872	3009	4791
5160	4479	2971
4400	3958	2598
3921	4587	5260
3612	3161	3489
3560	3507	4195
3510	3747	2681
3958	3459	3426
3937	2598	3997
3719	4097	3027
3343	4153	3239
4102	8052	4551
4239	4834	5218
3739	4505	3009
5597	4741	4285
4174	3580	3363
3095	2578	4258
3200	2955	3700
3486	4070	3730
3158	3160	5240
3629	4505	3891
4319	3936	4909
5069	5624	6478
3510	6503	4060
3739	3507	4978
3921	4061	6014
3507	3027	5425
3638	6019	5497
2883	4300	4383
4210	4580	5199
3791	4247	4902
3683	4641	3638
5214	5112	2521
4834	3489	4014
3438	4239	3315
4526	4440	4468
4901	3846	2957
3619	4038	5199
2918	4157	3694
4197	4470	3560
3374	3615	3612
5418	4614	3417
3486	3426	4167
3638	3379	4470
4046	3683	4987
3095	4657	4840
3894	4150	5112
4741	3184	4648
3064	4558	4605
3392	3184	7474
3683	3223	7734
3293	2328	4268
5038	3327	4503
4034	4677	5477
5722	4728	4285
3214	4189	4648
3719	4256	4157
3897	4909	4872
3486	3958	5439
5900	3608	4475
4942	2968	4614
4614	3494	4976
3252	4209	5964
4475	3675	4159
4657	2968	4489
3980	3239	2972
3458	4324	4946
5044	3499	4209
4558	4734	4326
5063	5848	4791
3519	3510	4190
2971	4776	5537
4776	3747	4602
5134	5017	4239
6294	2598	3568
5207	4015	4383
4741	3704	3744
5702	3783	3118
3897	3691	1470
5238	3921	3352
3972	6137	3530
3374	3997	2940
4449	4005	4046
3040	4059	3615
3629	6474	3417
3040	5083	3392
6240	4741	4326
4692	6035	4472
4005	4326	4721
4397	5925	3287
4336	4970	4061
3365	4970	3118
4197	3465	3965
3580	3030	3675
3878	5096	6132
4015	4363	5524
4336	4219	3081
4946	3603	4160
4122	3612	3362
4326	4555	5381
4336	4324	3894
4046	6078	4827
5597	5210	3426
4902	6296	3027
4926	3066	3057
4412	5625	3362
3772	3995	3040
4692	3912	3239
4127	3675	5721
3772	3878	4202
5629	7082	2784
3934	4593	2681
4409	4518	3489
2972	4239	5107
3200	4345	4774
3805	4721	3313
5810	4069	2386
3969	5590	3747
4150	5433	2719
4036	3343	2872
4180	3629	2517
6102	3603	5096
2897	3750	3694
5529	3612	3201
4992	4758	3758
4997	3519	4774
5416	6036	3367
5100	3783	3057
4486	4127	3491
3707	3846	3327
4336	4484	2594
4215	4391	5207
3417	3934	3486
4324	3164	2973
4758	2918	2981
4961	6349	2598
3580	3507	2566
3769	3239	4336
4641	3615	2773
4649	3362	3060
5260	4721	3768
4400	3522	3587
3402	3486	2324
3587	4241	3651
3615	4005	3902
3762	3255	3367
4021	2886	3465
3958	2667	3937
4421	3649	3353
4069	4100	2658
4285	2467	3533
4421	3190	2450
6653	2143	3161
4617	3337	3747
3464	2897	3669
2940	2861	4175
4980	3612	4760
4157	2488	3111
5061	3603	3966
5904	3603	4190
3542	4038	2772
3259	3483	3316
4503	3545	4077
4836	2832	3624
5923	2377	3438
3290	3808	3675
3694	3719	3027
3129	2454	3459
4580	2693	3174
3615	3719	2883
5449	5901	3627
3545	3040	3624
3197	2416	3236
5402	2693	3922
3921	3196	2872
3352	2918	3612
5925	2971	3830
4470	3794	2128
4336	3057	3417
3891	2681	5537
2967	4383	3293
4130	2646	4648
4219	2402	3164
3465	4345	2754
3808	5381	3902
4239	3290	3612
5167	5160	3791
4245	3084	5551
4160	3465	3009
4706	4791	3421
4477	4897	4791
3332	3808	3174
6348	3139	4241
3878	3352	5650
3441	2630	4688
2754	3164	5333
2396	8340	4834
3129	5224	5209
4680	5650	3459
6265	4449	4027
6415	4625	3471
7787	3603	5094
4799	4007	3612
7414	4712	6007
5722	3465	3997
5881	3293	5911
5738	3519	4926
7186	4059	3838
7322	3921	3287
4901	3566	4843
4240	4271
5608	3891
6613	2754
4268	3566
8244
4606
6578
6210
8589
6687
5410
5167
5356
5797
7099
4953
8656
6062
4841
5236
5158
5121
5597
5299
9857
5606
5582
7588
3268
6501
8006
4847
6460
9959
3902
3545
7737
9133
5998
4577
6930
5691
4959
5096
6624
6368
6835
6552
3615
7349
8159
4721
5221
4079
6191
7698
5765
8620
7762
4439
6863
5167
7294
9063
7937
8217
4712
3805
6468
5925
3881
6318
5629
8842
5204
4614
5698
4551
6550
5020
4866
5885
6654
7802
7495
4648
5839
4537
7088
8084
4729
5748
10262
7206
5973
5788
5713
6132
4007
5167
5943
5958
4786
6852
7033
5979
4926
4042
6666
7633
5044
5519
6428
5657
3483
4551
6279
3438
6482
4771
4809
6078
3873
5228
4324
4712
5448
6706
4832
5999
5595
5293
7067
3958
6104
8167
7574
4180
5754
6638
5663
7732
4362
5289
3568
6435
4721
3118
5056
4546
3915
4409
4976
4203
8387
6123
4477
7092
4982
5028
5936
6068
5957
4130
4130
5198
5524
5672
3118
4234
3750
4978
2999
6281
9788
5831
4005
4798
5303
4776
6397
7989
4637
5507
5197
6312
5350
4285
2900
4688
4336
5788
6104
5492
5408
5456
5641
7931
7446
5936
4414
4493
4182
5171
7620
3758
7196
7660
9554
8493
5096
7373
5394
4127
7732
6402
6564
6973
6400
6817
5805
8251
8157
5738
5588
10441
6317
6587
6360
7927
7299
6719
7576
6264
5197
6331
5585
6573
6876
9582
6503
6443
5636
5507
6723
7657
8373
5931
3894
5968
5768
5446
4758
4336
5891
5846
5862
5365
4587
4834
7725
4909
5628
6224
5844
5261
3521
5003
10102
6729
7129
4038
6602
6552
8040
6072
8904
5548
3778
5943
7622
7075
5626
6543
4180
6549
5053
5416
5144
5611
4800
5432
3552
4922
7345
5992
4202
4791
6414
4182
5417
3649
5353
3783
6447
5916
3694
5518
5291
5063
4209
5737
3822
5195
4180
4203
5060
4291
4877
5060
3682
5336
5245
2225
6921
4677
6128
4025
3402
3239
4285
5740
4639
4217
3864
4887
5814
6138
3723
3418
4754
3958
4612
5494
6047
4457
4223
4535
5925
3758
3529
5888
5925
4695
4470
3604
5084
3793
5479
3353
6649
4079
4421
5814
5544
5797
5348
4410
7205
5375
2645
6156
4769
4108
9282
3720
5668
5644
5919
4333
3831
5100
5962
3856
4353
4741
2477
3618
3783
5447
4190
4202
3085
3442
3287
4721
4889
4457
3927
4256
6060
8351
4417
5447
5063
6118
7872
4970
6021
5937
5261
4959
6157
3402
4832
5479
6382
4475
4285
5132
4097
5118
4285
5025
4791
4130
4150
5417
4581
5403
3362
4953
4326
4964
4383
5315
5292
6864
5203
5397
4036
5614
5602
6934
5839
4376
5810
3873
4614
6290
4599
4652
4345
5429
6530
4995
4077
3758
3816
4523
4906
7206
4902
4614
5339
4197
4641
5562
5797
3894
4687
5869
6123
5869
3705
4393
6685
5350
5044
3603
4523
5402
5236
3878
3352
5167
4859
5112
4869
4364
4489
6081
5047
5034
4391
4566
4324
5563
4995
3934
4477
5628
5801
4256
6933
6473
3465
3646
4919
7275
4514
5524
4470
5837
4505
4004
3838
5875
5034
4650
4327
4326
3805
5844
4688
4862
4473
6115
5881
5069
4930
4648
2598
4202
3986
6224
5219
4806
3776
3337
4685
7119
5814
6060
4256
6526
5399
4130
4285
5740
5904
4709
4901
5527
4122
5255
4209
4523
4097
4843
6514
4843
4477
6381
4596
3675
4393
4122
5738
4157
4648
5574
4007
5507
4750
4477
5063
3997
5248
3201
5494
7066
4489
6454
4621
5969
4523
2999
3566
4652
4900
4180
4684
5118
4440
6638
5647
4706
3756
4909
4357
5221
3615
4758
6087
5224
5412
5711
3705
4483
4015
3693
6677
5427
4346
4343
4057
5058
